# Supplementary material for: Some bats are here: Reducing the Wallacean shortfall of bats in the amazon
Source: Ecol Evol. 2024 Jun 4;14(6):e11392. doi: 10.1002/ece3.11392 (PMC11150423; doi:10.1002/ece3.11392)
Supplement: Supplementary file 1 — Table S1.‐S3. [file ECE3-14-e11392-s013.xlsx]

## Sheet: Stable01
State	Municipality	Point	Long	Lat	Location	Data	Methodology
Acre	Assis Brasil	M1	-69.6667	-10.6108	Reserva Extrativista Chico Mendes - Primavera	2019-08-09	M
		M2	-69.5963	-10.6682	Reserva Extrativista Chico Mendes - Divisão	2019-08-07	M
		M3	-69.5962	-10.6097	Reserva Extrativista Chico Mendes - Jacarecica	2019-08-08	M
		M4	-69.5957	-10.8159	Reserva Extrativista Chico Mendes - Propriedade do Date	2019-08-03	M
		M5	-69.5838	-10.7045	Reserva Extrativista Chico Mendes - De Araújo	2019-08-05	M
	Sena Madureira	M6	-68.9529	-9.13235	Reserva Extrativista do Cazumbá-Iracema - Seringal - Cacimba	2019-08-24	M
		M7	-68.9528	-9.1393	Reserva Extrativista do Cazumbá-Iracema - Mata caixa d'água	2019-08-22	M
		M8	-68.9527	-9.12908	Reserva Extrativista do Cazumbá-Iracema - Base ICMBIO	2019-08-19	M
		M9	-68.942	-9.14184	Reserva Extrativista do Cazumbá-Iracema - Jurassic World - Ponto CZ08	2019-08-22	M
		M10	-68.934	-9.13293	Reserva Extrativista do Cazumbá-Iracema - São Sebastião - Ponto CZ01	2019-08-16	M
Pará	Altamira	C1	-52.6264	-5.77095	Ilha do buraco da arara	2018-08-13	C
		M11			Parque Nacional Serra do Pardo	2018-08-13	M
		M12	-52.6215	-5.77166	Parque Nacional Serra do Pardo	2018-08-10	M
		M13	-52.6187	-5.77553	Parque Nacional Serra do Pardo	2018-08-09	M
		M14	-52.2874	-3.34135	Fazenda da Alany	2021-06-04	M
		M15	-52.2747	-3.32275	Módulo 2- Usina Hidroelétrica de Belo monte	2017-04-03	M
						2017-04-10
		M16	-52.2688	-3.35921	Fazenda do Vice prefeito (Luana Karoline)	2021-06-05	M
		M17	-52.254	-3.15614	Betânia	2018-11-17	M
						2019-01-25
						2019-01-28
						2019-02-15
						2019-02-28
						2019-04-06
						2018-10-28
						2017-07-12
						2017-07-14
						2018-09-22
						2019-04-27
						2019-06-08
		H1	-52.2506	-3.26026	Estrada do aeroporto	2021-05-04	H
		M18	-52.2354	-3.11714	Paquinha	2021-04-18	M
		C2	-52.2296	-3.20707	Casa do Ronilson (UFPA)	2020-06-18	C
		M19	-52.2254	-3.255	Fragmento I (Aeroporto)	2017-07-30	M
		M20	-52.2182	-3.21242	SENAI - Serviço Nacional de Aprendizagem Industrial	2017-04-08	M
		M21	-52.218	-3.25975	Antigo Pedral do Seu Pedro	2021-02-20	M
		M22	-52.2125	-3.2105	UFPA - Campus II de Altamira	2017-03-31	M
						2017-04-07
						2017-07-04
		M23	-52.2025	-3.19955	Sítio Jaburú	2018-10-27	M
						2018-11-27
						2019-01-26
						2019-01-29
						2019-02-17
						2019-03-23
						2017-06-30
						2018-08-19
						2018-09-07
		H2	-52.2065	-3.20726	Orla do cais de Altamira	2022-08-28	H
		C3	-52.1952	-3.20066	Casa do Hermes	2018-05-05	C
		C4	-52.2218	-3.2153	Conexão House	2018-11-17	C
		H3	-52.1995	-3.19944	Estação de Tratamento de Esgoto	2020-06-14	H
						2020-10-01
		C5	-52.2125	-3.21047	LIA	2019-02-18	C
		H4	-52.1952	-3.20068	Ponte da Rua da Peixaria no Igarapé Ambé	2018-04-15	H
		H5	-52.2142	-3.20859	Prédio do Chiquinho sorvetes	2020-05-10	H
		H6	-52.2177	-3.21286	SENAI	2018-11-11	H
		C6	-52.1921	-3.19803	Casa do Thiago (UFPA)	2020-06-23	C
						2021-02-15
						2021-04-17
						2021-11-01
		C7	-52.1917	-3.20104	Casa do Rodolfo	2022-08-19	C
						2021-03-26	C
		M24	-52.1821	-3.17222	IFPA- Instituto Federal do Pará	2017-07-27	M
						2017-08-28	M
						2018-09-23	M
						2018-11-02	M
						2018-11-16	M
						2018-12-08	M
						2019-01-27	M
						2019-02-16	M
						2019-03-17	M
						2019-06-09	M
		M25	-52.1591	-3.26876	Seu Raimundo - Assurini - Vegetação	2022-06-18	M
		M26	-52.1503	-3.51562	Estrada do presídio	2021-04-16	M
		C8	-52.1311	-3.16019	Casa Vermelha (Gauchos)	2020-06-22	C
		M27	-52.1026	-3.46147	Cacau na fazenda do seu Claúdio (Assurini)	2022-06-16	M
		M28	-52.0982	-3.15136	Chacará Correia no Assurini	2021-04-09	M
		M29	-52.0708	-3.19279	Casa da Dona Chica no Assurini	2021-04-10	M
		M30	-52.0687	-3.48546	Pasto na fazenda do tio da Loyriane (Assurini)	2022-06-17	M
		M31	-52.0626	-3.272	Tio da Loyriane/ cacau	2021-12-12	M
						2021-12-11
		M32	-52.0617	-3.27015	Tio da Loyriane	2021-12-10	M
		M33	-51.9811	-2.97972	Vitória do Xingu	2017-04-01	M
	Anapú	M34	-51.6731	-3.42114	Cacau do neném tio da Loyriane	2022-08-08	M
		M35	-51.6487	-3.39048	Mata do tio da Loyriane	2022-08-06	M
		M36	-51.6486	-3.39542	Açai do tio da Loyriane	2022-08-07	M
		M37	-51.6482	-3.38502	Cacau do tio da Loyriane no Surubim	2022-08-05	M
		M38	-51.6333	-3.30598	Casa da Dona Cida	2022-08-04	M
		M39	-51.6144	-3.22505	Lote da Sara	2022-08-03	M
	Bragança	M40	-46.7388	-1.08	Sítio Cururutuia, Ramal do Arauá, via Rodovia Bragança-Cacual do PeritorO	2017-04-29	M
	Brasil Novo	M41	-52.6886	-3.38677	Ponto na Rodovia Transamazônica	2020-09-20	M
		M42	-52.2747	-3.32278	Sítio Ecológico Raízes do Xingu	2017-04-04	M
						2021-07-12
	Medicilândia	M43	-53.2629	-3.488	Cabruca Proximo a casa da familia da Leticia	2021-02-13	M
		C9	-53.2581	-3.49417	Caverna Chico Mineiro	2021-02-13	C
						2021-07-13
		M44	-53.0897	-3.559	Dona Antônia - Km115 sul	2021-06-21	M
		M45	-53.0828	-3.58354	Cachoeira perto da casa do ser Walter - Km 115 sul	2021-06-20	M
		M46	-53.0554	-3.52492	Seu Raimundo - Km 110 sul	2021-06-18	M
		M47	-53.0456	-3.50892	Fazenda ao lado do seu Raimundo - Km 110 sul	2021-06-19	M
	Nova Timboteua	M48	-47.3686	-1.07889	Fazenda Sató	2017-04-23	M
		M49	-47.3686	-1.07889	Sítio Coringa, PA 324, Nova Timboteua	2017-04-20	M
	Placas	M50	-54.8621	-3.86208	Terra da mãe da vanessa	2021-06-26	M
		M51	-54.3556	-3.79808	Rio Curuauna	2021-06-25	M
	Uruará	M52	-53.2563	-3.55185	Antigo projeto de maneijo do seu Raimundo - Km130 norte	2021-06-22	M
		M53	-53.2539	-3.53065	Lote de fundo com o do seu Zé Silva - Km130 norte	2021-06-23	M
	Vitória do Xingu	M54	-51.9412	-3.37561	CEA	2017-08-30	M
						2017-08-28
						2017-08-26
		M55	-51.9287	-3.35295	Fazenda da Júlia (Bio 2018)	2021-03-05	M
						2021-05-14
		M56	-51.8514	-3.09422	Fazenda do Raimundinho Aguiar	2022-08-01	M
		M57	-51.8511	-3.2113	Fazenda do primo da Loyri	2021-05-16	M
		M58	-51.8468	-3.21191	Fazenda da Loyriane	2021-05-15	M
		M59	-51.8428	-3.08298	Cachoeira Raimundinho Aguiar	2022-08-02	M

## Sheet: Stable02
Family Subfamily Genera Species	IUCN	Probable New Occurrence		Number of Occurrences	Trophic guild	Year							Methodology
			SDM			2017	2018	2019	2020	2021	2022		C	H	M
Emballonuridae Gervais, 1856 (3 genus, 7 species)
Emballonurinae Gervais, 1856
Peropteryx
Peropteryx kappleri Peters, 1867	LC	No			Insectivorous	X				X	X				X
Peropteryx macrotis (Wagner, 1843)	LC	No			Insectivorous	X									X
Peropteryx trinitatis Miller, 1899	DD	No	Figure S01	28	Insectivorous	X				X					X
Rhynchonycteris
Rhynchonycteris naso (Wied-Neuwied, 1820)	LC	No			Insectivorous	X					X		X		X
Saccopteryx
Saccopteryx bilineata (Temminck, 1838)	LC	No			Insectivorous			X		X	X		X		X
Saccopteryx gymnura Thomas, 1901	LC	Yes	Figure S02	6	Insectivorous						X				X
Saccopteryx leptura (Schreber, 1774)	LC	No			Insectivorous	X	X	X		X					X
Furipteridae Gray, 1866 (1 genus, 1 species)
Furipterus
Furipterus horrens (Cuvier, 1828)	LC	No									X				X
Molossidae Gervais, 1856 (4 genus, 7 species)
Molossinae Gervais, 1856
Cynomops
Cynomops abrasus (Temminck, 1826)	DD	No	Figure S03	179	Insectivorous		X								X
Eumops
Eumops glaucinus (Wagner, 1843)	LC	Yes	Figure S04	154	Insectivorous								X
Eumops perotis (Schinz, 1821)	LC	Yes	Figure S05	92	Insectivorous								X
Molossus
Molossus coibensis Allen, 1904	LC	Yes	Figure S06	49	Insectivorous						X		X
Molossus currentium Thomas, 1901	LC	Yes	Figure S07	65	Insectivorous				X				X
Molossus molossus (Pallas, 1766)	LC	No			Insectivorous	X	X	X							X
Neoplatymops
Neoplatymops mattogrossensis (Vieira, 1942)		No			Insectivorous						X				X
Nyctinomops
Nyctinomops laticaudatus (É. Geoffroy, 1805)	LC	No			Insectivorous		X						X
Mormoopidae Saussure, 1860 (1 genus, 4 species)
Pteronotus
Pteronotus gymnonotus (Wagner, 1843)	LC	No			Insectivorous	X				X					X
Pteronotus personatus (Wagner, 1843)	LC	No			Insectivorous		X			X					X
Pteronotus rubiginosus (Wagner, 1843)	LC	No			Insectivorous	X	X								X
Pteronotus sp.							X	X		X	X				X
Natalidae Gray, 1866 (1 genus, 1 species)
Natalus
Natalus macrourus (Gervais, 1856)	NT	Yes	Figure S08	9	Insectivorous								X
Noctilionidae Gray, 1821 (1 genus, 2 species)
Noctilio
Noctilio albiventris Desmarest, 1818	LC	No			Piscivorous	X	X							X	X
Noctilio leporinus (Linnaeus, 1758)	LC	No			Piscivorous			X							X
Phyllostomidae Gray, 1825 (34 genus, 51 species)
Carolliinae Miller, 1924
Carollia
Carollia brevicauda (Schinz, 1821)	LC	No			Frugivorous					X	X				X
Carollia perspicillata (Linnaeus, 1758)	LC	No			Frugivorous	X	X	X		X	X				X
Rhinophylla
Rhinophylla fischerae Carter, 1966	LC	No			Frugivorous					X	X				X
Desmodontinae Wagner, 1840
Desmodus
Desmodus rotundus (É. Geoffroy, 1810)	LC	No			Hematophagous	X	X	X		X	X				X
Diaemus
Diaemus youngii (Jentnik, 1893)	LC	No			Hematophagous					X					X
Diphylla
Diphylla ecaudata (Spix, 1823)	LC	Yes	Figure S09	652	Hematophagous					X					X
Glossophaginae Bonaparte, 1845
Anoura
Anoura caudifer (É. Geoffroy, 1818)	LC	No			Nectarivorous	X	X	X							X
Anoura geoffroyi Gray, 1838	LC	Yes	Figure S10	748	Nectarivorous					X					X
Choeroniscus
Choeroniscus minor (Peters, 1868)	LC	No			Nectarivorous					X					X
Glossophaga
Glossophaga soricina (Pallas, 1766)	LC	No			Nectarivorous	X	X	X		X	X				X
Lichonycteris
Lichonycteris degener Miller, 1931	LC	No			Nectarivorous					X					X
Scleronycteris
Scleronycteris ega Thomas, 1912	DD	Yes	Figure S11	7	Nectarivorous	X									X
Glyphonycterinae Baker et al., 2016
Glyphonycteris
Glyphonycteris sylvestris Thomas, 1896	LC	No			Insectivorous					X					X
Trinycteris
Trinycteris nicefori (Sanborn, 1949)	LC	Yes	Figure S12	130	Insectivorous					X					X
Lonchophyllinae Griffiths, 1982
Hsunycteris
Hsunycteris thomasi (Allen, 1904)	LC	No			Nectarivorous					X					X
Lionycteris
Lionycteris spurrelli Thomas, 1913	LC	No			Nectarivorous					X					X
Lonchophylla
Lonchophylla mordax Thomas, 1903	NT	Yes	Figure S13	23	Nectarivorous					X					X
Lonchorhininae Gray, 1866
Lonchorhina
Lonchorhina aurita Tomes, 1863	LC	No			Insectivorous	X				X	X				X
Micronycterinae Van Den Bussche, 1992
Neonycteris
Neonycteris pusilla (Sanborn, 1949)	DD	Yes	Figure S14	5	Insectivorous						X				X
Phyllostominae Gray, 1825
Gardnerycteris
Gardnerycteris crenulatum (É. Geoffroy, 1803)	LC	No			Insectivorous	X				X					X
Lophostoma
Lophostoma brasiliense Peters, 1867	LC	No			Insectivorous						X				X
Lophostoma carrikeri (J. A. Allen, 1910)	LC	No			Omnivorous	X	X								X
Lophostoma silvicola d’Orbigny, 1836	LC	No			Insectivorous		X	X		X					X
Phyllostomus
Phyllostomus discolor Wagner, 1843	LC	No			Omnivorous	X	X			X					X
Phyllostomus elongatus (É. Geoffroy, 1810)	LC	No			Omnivorous					X	X				X
Phyllostomus hastatus (Pallas, 1767)	LC	No			Omnivorous	X	X	X		X					X
Tonatia
Tonatia bidens (Spix, 1823)	DD	Yes	Figure S15	88	Insectivorous	X		X		X					X
Tonatia maresi Williams, Willig e Reid, 1995		No			Insectivorous					X	X				X
Trachops
Trachops cirrhosus (Spix, 1823)	LC	No			Insectivorous					X	X				X
Rhinophyllinae Baker et al., 2016
Rhinophylla
Rhinophylla fischerae Carter, 1966	LC	No			Frugivorous	X	X	X		X					X
Stenodermatinae Gervais, 1856
Ametrida
Ametrida centurio Gray, 1846	LC	No			Frugivorous		X								X
Artibeus
Artibeus gnomus Handley, 1987	LC	No			Frugivorous					X	X				X
Artibeus lituratus (Olfers, 1818)	LC	No			Frugivorous	X	X	X		X	X				X
Artibeus obscurus (Schinz, 1821)	LC	No			Frugivorous	X	X	X		X	X				X
Artibeus planirostris (Spix, 1823)	LC	No			Frugivorous	X					X				X
Chiroderma
Chiroderma trinitatum Goodwin, 1958	LC	No			Frugivorous		X			X					X
Chiroderma villosum Peters, 1860	LC	No			Frugivorous						X				X
Dermanura
Dermanura anderseni (Osgood, 1916)	LC	Yes	Figure S16	63	Omnivorous		X	X							X
Dermanura cinerea Gervais, 1856	LC	No			Frugivorous	X									X
Mesophylla
Mesophylla macconnelli Thomas, 1901	LC	Não			Frugivorous		X			X					X
Platyrrhinus
Platyrrhinus angustirostris Velazco, Gardner e Patterson, 2010	LC	Yes	Figure S17	28	Frugivorous					X					X
Platyrrhinus incarum (Thomas, 1912)	LC	No			Frugivorous		X			X	X				X
Platyrrhinus infuscus (Peters, 1880)	LC	Yes	Figure S18	116	Frugivorous			X		X					X
Pygoderma
Pygoderma bilabiatum (Wagner, 1843)	LC	Yes	Figure S19	73	Frugivorous		X				X			X	X
Sturnira
Sturnira giannae Velazco e Patterson, 2019		No			Frugivorous	X	X	X		X	X				X
Sturnira tildae de la Torre, 1959	LC	No			Frugivorous			X		X	X				X
Uroderma
Uroderma bilobatum Peters, 1866	LC	No			Frugivorous	X	X	X		X	X				X
Uroderma magnirostrum Davis, 1968	LC	No			Frugivorous	X	X	X							X
Vampyressa
Vampyressa pusilla (Wagner, 1843)	DD	Yes	Figure S20	186	Frugivorous					X	X				X
Vampyressa thyone Thomas, 1909	LC	Yes	Figure S21	195	Frugivorous			X		X					X
Thyropteridae Miller, 1907 (1 genus, 2 species)
Thyroptera
Thyroptera devivoi Gregorin, Gonçalves, Lim e Engstrom 2006	DD	Yes	Figure S22	10	Insectivorous					X					X
Thyroptera discifera (Lichtenstein e Peters, 1854)	LC	No			Insectivorous					X				X
Vespertilionidae Gray, 1821 (3 genus, 7 species)
Myotinae Tate, 1942
Myotis
Myotis albescens (É. Geoffroy, 1806)	LC	No			Insectivorous					X					X
Myotis levis (I. Geoffroy, 1824)	LC	Yes	Figure S23	110	Insectivorous					X					X
Myotis nigricans (Schinz, 1821)	LC	No			Insectivorous	X	X				X				X
Vespertilioninae Gray, 1821
Eptesicus
Eptesicus brasiliensis (Desmarest, 1819)	LC	No			Insectivorous					X	X				X
Lasiurus
Lasiurus blossevillii ([Lesson, 1826])	LC	No			Insectivorous						X				X
Lasiurus castaneus Handley, 1960	DD	Yes	Figure S24	5	Insectivorous					X					X
Lasiurus ega (Gervais, 1856)	LC	No			Insectivorous	X									X
						30	29	22	1	51	33		8	3	75

## Sheet: Stable03
Species	Partition	Algorithm	Spatial Restrition								whitouth Spatial Restrition
			AUC		Kappa		TSS		Jaccard		AUC		Kappa		TSS		Jaccard
			Mean	SD	Mean	SD	Mean	SD	Mean	SD	Mean	SD	Mean	SD	Mean	SD	Mean	SD
Anoura_geoffroyi	BLOCK	GAU	0.847401	0.0291822	0.540318	0.111701	0.540318	0.111701	0.655996	0.0300895	0.850831	0.026721	0.549573	0.0569072	0.549573	0.0569072	0.650793	0.0234735
		MXD	0.872971	0.00491348	0.604254	0.0128404	0.604254	0.0128404	0.678925	0.0111731	0.872971	0.00491348	0.604254	0.0128404	0.604254	0.0128404	0.678925	0.0111731
		RDF	0.865259	0.0110276	0.597723	0.0684333	0.597723	0.0684333	0.680031	0.014297	0.865259	0.0110276	0.597723	0.0684333	0.597723	0.0684333	0.680031	0.014297
		SUP	0.860895	0.00578872	0.594992	0.0381724	0.594992	0.0381724	0.676978	0.00583259	0.860895	0.00578872	0.594992	0.0381724	0.594992	0.0381724	0.676978	0.00583259
		SVM	0.881922	0.00347618	0.629702	0.0118344	0.629702	0.0118344	0.694064	0.0134135	0.881922	0.00347618	0.629702	0.0118344	0.629702	0.0118344	0.694064	0.0134135
Artibeus_anderseni	BLOCK	GAU	0.846222	0.0262587	0.637141	0.0682389	0.637141	0.0682389	0.709676	0.0405054	0.842805	0.0203788	0.648252	0.0525254	0.648252	0.0525254	0.716862	0.0337702
		MXD	0.838708	0.0163191	0.631398	0.0286904	0.631398	0.0286904	0.714463	0.00525947	0.838708	0.0163191	0.631398	0.0286904	0.631398	0.0286904	0.714463	0.00525947
		RDF	0.878126	0.0122536	0.70362	0.0734473	0.70362	0.0734473	0.76584	0.0403789	0.878126	0.0122536	0.70362	0.0734473	0.70362	0.0734473	0.76584	0.0403789
		SUP	0.870949	0.00378688	0.709363	0.0338988	0.709363	0.0338988	0.760449	0.0245073	0.870949	0.00378688	0.709363	0.0338988	0.709363	0.0338988	0.760449	0.0245073
		SVM	0.876833	0.00989065	0.72603	0.057469	0.72603	0.057469	0.77404	0.0470924	0.876833	0.00989065	0.72603	0.057469	0.72603	0.057469	0.77404	0.0470924
Cynomops_abrasus	BLOCK	GAU	0.780093	0.0556519	0.462963	0.130946	0.462963	0.130946	0.628413	0.0336037	0.760417	0.027826	0.402778	0.0982093	0.402778	0.0982093	0.605455	0.0205704
		MXD	0.655521	0.0060623	0.259259	0.104757	0.259259	0.104757	0.548611	0.00982093	0.655521	0.0060623	0.259259	0.104757	0.259259	0.104757	0.548611	0.00982093
		RDF	0.764275	0.00163682	0.481481	0.104757	0.481481	0.104757	0.635611	0.0234238	0.764275	0.00163682	0.481481	0.104757	0.481481	0.104757	0.635611	0.0234238
		SUP	0.71172	0.00806286	0.328704	0.045831	0.328704	0.045831	0.585815	0.0249372	0.71172	0.00806286	0.328704	0.045831	0.328704	0.045831	0.585815	0.0249372
		SVM	0.797111	0.0370407	0.449074	0.111304	0.449074	0.111304	0.628856	0.0342311	0.785322	0.0242492	0.430556	0.137493	0.430556	0.137493	0.619149	0.0270807
Diphylla_ecaudata	BLOCK	GAU	0.89923	0.00299642	0.677355	0.0309613	0.677355	0.0309613	0.710469	0.0298043	0.899195	0.00334609	0.640867	0.050664	0.640867	0.050664	0.711444	0.0207468
		MXD	0.861282	0.032396	0.553958	0.060359	0.553958	0.060359	0.655537	0.0124426	0.861282	0.032396	0.553958	0.060359	0.553958	0.060359	0.655537	0.0124426
		RDF	0.894048	0.047475	0.692614	0.0544169	0.692614	0.0544169	0.74793	0.0377848	0.894048	0.047475	0.692614	0.0544169	0.692614	0.0544169	0.74793	0.0377848
		SUP	0.852725	0.0390037	0.53295	0.0306486	0.53295	0.0306486	0.673924	0.0176297	0.852725	0.0390037	0.53295	0.0306486	0.53295	0.0306486	0.673924	0.0176297
		SVM	0.901907	0.0327657	0.664087	0.0353397	0.664087	0.0353397	0.731237	0.0192195	0.901461	0.0358928	0.684653	0.0537914	0.684653	0.0537914	0.741379	0.0370907
Eumops_glaucinus	BLOCK	GAU	0.742118	0.0721412	0.484998	0.124695	0.484998	0.124695	0.647216	0.0608811	0.726712	0.0699514	0.462447	0.0703548	0.462447	0.0703548	0.630135	0.0395761
		MXD	0.778309	0.044935	0.457607	0.0262804	0.457607	0.0262804	0.62996	0.00701495	0.778309	0.044935	0.457607	0.0262804	0.457607	0.0262804	0.62996	0.00701495
		RDF	0.777525	0.0163891	0.488095	0.0168359	0.488095	0.0168359	0.630303	0.0042855	0.777525	0.0163891	0.488095	0.0168359	0.488095	0.0168359	0.630303	0.0042855
		SUP	0.762967	0.070628	0.398374	0.0919814	0.398374	0.0919814	0.621138	0.0298939	0.762967	0.070628	0.398374	0.0919814	0.398374	0.0919814	0.621138	0.0298939
		SVM	0.783069	0.0516653	0.516744	0.0797993	0.516744	0.0797993	0.669875	0.0288365	0.779543	0.0520241	0.516744	0.0797993	0.516744	0.0797993	0.668049	0.0314183
Eumops_perotis	BLOCK	GAU	0.696535	0.100926	0.350355	0.16449	0.350355	0.16449	0.590278	0.0491046	0.682852	0.0860569	0.339243	0.148777	0.339243	0.148777	0.569444	0.0196419
		MXD	0.656988	0.028353	0.347991	0.0106985	0.347991	0.0106985	0.576732	0.0367802	0.656988	0.028353	0.347991	0.0106985	0.347991	0.0106985	0.576732	0.0367802
		RDF	0.719643	0.11888	0.3513	0.226007	0.3513	0.226007	0.587751	0.0644631	0.719643	0.11888	0.3513	0.226007	0.3513	0.226007	0.587751	0.0644631
		SUP	0.653284	0.092256	0.30591	0.101636	0.30591	0.101636	0.577589	0.0234952	0.653284	0.092256	0.30591	0.101636	0.30591	0.101636	0.577589	0.0234952
		SVM	0.707935	0.102963	0.26383	0.192574	0.26383	0.192574	0.565838	0.0524712	0.701062	0.0945243	0.285106	0.162484	0.285106	0.162484	0.563666	0.0555439
Lasiurus_castaneus	BOOT	GAU	1	0	1	0	1	0	1	0	1	0	1	0	1	0	1	0
		MXD	0.9	0.316228	0.9	0.316228	0.9	0.316228	0.95	0.158114	0.9	0.316228	0.9	0.316228	0.9	0.316228	0.95	0.158114
		RDF	0.9	0.316228	0.9	0.316228	0.9	0.316228	0.95	0.158114	0.9	0.316228	0.9	0.316228	0.9	0.316228	0.95	0.158114
		SUP	1	0	1	0	1	0	1	0	1	0	1	0	1	0	1	0
		SVM	0	0	0	0	0	0	0.5	0	0	0	0	0	0	0	0.5	0
Lonchophylla_mordax	BOOT	GAU	0.497959	0.106783	0.285714	0	0.285714	0	0.583333	0	0.497959	0.106783	0.285714	0	0.285714	0	0.583333	0
		MXD	0.728571	0.0652849	0.557143	0.125085	0.557143	0.125085	0.691212	0.0630665	0.720408	0.0652849	0.557143	0.105409	0.557143	0.105409	0.686465	0.0534881
		RDF	0.714286	0.101358	0.457143	0.147542	0.457143	0.147542	0.640368	0.0523746	0.714286	0.101358	0.457143	0.147542	0.457143	0.147542	0.640368	0.0523746
		SUP	0.716327	0.0772341	0.528571	0.135526	0.528571	0.135526	0.678182	0.0705115	0.708163	0.0732991	0.514286	0.120468	0.514286	0.120468	0.670707	0.0577713
		SVM	0.628571	0.0936703	0.428571	0.0952381	0.428571	0.0952381	0.631515	0.0360239	0.628571	0.0936703	0.428571	0.0952381	0.428571	0.0952381	0.631515	0.0360239
Molossus_coibensis	BLOCK	GAU	0.707935	0.102963	0.26383	0.192574	0.26383	0.192574	0.565838	0.0524712	0.803808	0.0979209	0.556452	0.0798346	0.556452	0.0798346	0.669643	0.0631345
		MXD	0.804884	0.108172	0.58871	0.125454	0.58871	0.125454	0.680921	0.0790843	0.800598	0.0715569	0.524194	0.0342148	0.524194	0.0342148	0.645257	0.0517054
		RDF	0.800598	0.0715569	0.524194	0.0342148	0.524194	0.0342148	0.645257	0.0517054	0.779575	0.0105533	0.595878	0.0215427	0.595878	0.0215427	0.706439	0.00267843
		SUP	0.779575	0.0105533	0.595878	0.0215427	0.595878	0.0215427	0.706439	0.00267843	0.825775	0.0285941	0.616487	0.0861707	0.616487	0.0861707	0.704136	0.0734851
		SVM	0.825775	0.0285941	0.616487	0.0861707	0.616487	0.0861707	0.704136	0.0734851	0.815871	0.010224	0.628136	0.0240771	0.628136	0.0240771	0.716874	0.0300118
Molossus_currentium	BLOCK	GAU	0.820748	0.0651345	0.648746	0.131791	0.648746	0.131791	0.730769	0.0906547	0.693181	0.0468756	0.475806	0.0342148	0.475806	0.0342148	0.611832	0.0374286
		MXD	0.698559	0.0569286	0.491935	0.0114049	0.491935	0.0114049	0.61877	0.0472404	0.640876	0.0560948	0.339184	0.022139	0.339184	0.022139	0.574271	0.000278608
		RDF	0.640876	0.0560948	0.339184	0.022139	0.339184	0.022139	0.574271	0.000278608	0.692892	0.0134367	0.386148	0.0469616	0.386148	0.0469616	0.619898	0.0180384
		SUP	0.692892	0.0134367	0.386148	0.0469616	0.386148	0.0469616	0.619898	0.0180384	0.697556	0.00198845	0.367173	0.0630627	0.367173	0.0630627	0.598039	0.0138648
		SVM	0.697556	0.00198845	0.367173	0.0630627	0.367173	0.0630627	0.598039	0.0138648	0.693181	0.0468756	0.475806	0.0342148	0.475806	0.0342148	0.611832	0.0374286
Myotis_levis	BLOCK	GAU	0.698559	0.0569286	0.491935	0.0114049	0.491935	0.0114049	0.61877	0.0472404	0.877081	0.0335841	0.665812	0.124499	0.665812	0.124499	0.734941	0.0884269
		MXD	0.87671	0.0260755	0.691453	0.0664801	0.691453	0.0664801	0.73375	0.076014	0.877041	0.0523845	0.703419	0.114829	0.703419	0.114829	0.757305	0.0860925
		RDF	0.877041	0.0523845	0.703419	0.114829	0.703419	0.114829	0.757305	0.0860925	0.887502	0.0154986	0.699145	0.0773587	0.699145	0.0773587	0.750649	0.0587725
		SUP	0.887502	0.0154986	0.699145	0.0773587	0.699145	0.0773587	0.750649	0.0587725	0.879037	0.0482231	0.71453	0.0991158	0.71453	0.0991158	0.766234	0.0734656
		SVM	0.879037	0.0482231	0.71453	0.0991158	0.71453	0.0991158	0.766234	0.0734656	0.881578	0.0399439	0.725641	0.0834023	0.725641	0.0834023	0.765157	0.0681313
Natalus_macrourus	BOOT	GAU	0.876944	0.0508493	0.71453	0.0991158	0.71453	0.0991158	0.760943	0.0809483	0.577778	0.0702728	0.433333	0.161015	0.433333	0.161015	0.645	0.0724569
		MXD	0.533333	0.114755	0.366667	0.105409	0.366667	0.105409	0.615	0.0474342	0.533333	0.114755	0.366667	0.105409	0.366667	0.105409	0.615	0.0474342
		RDF	0.561111	0.162394	0.433333	0.161015	0.433333	0.161015	0.645	0.0724569	0.561111	0.162394	0.433333	0.161015	0.433333	0.161015	0.645	0.0724569
		SUP	0.633333	0.0749943	0.533333	0.172133	0.533333	0.172133	0.69	0.0774597	0.633333	0.0749943	0.533333	0.172133	0.533333	0.172133	0.69	0.0774597
		SVM	0.644444	0.0876456	0.5	0.235702	0.5	0.235702	0.68	0.0948683	0.644444	0.0876456	0.5	0.235702	0.5	0.235702	0.68	0.0948683
Neonycteris_pusilla	BOOT	GAU	1	0	1	0	1	0	1	0	1	0	1	0	1	0	1	0
		MXD	1	0	1	0	1	0	1	0	1	0	1	0	1	0	1	0
		RDF	1	0	1	0	1	0	1	0	1	0	1	0	1	0	1	0
		SUP	1	0	1	0	1	0	1	0	1	0	1	0	1	0	1	0
		SVM	0.4	0.516398	0.4	0.516398	0.4	0.516398	0.7	0.258199	0.4	0.516398	0.4	0.516398	0.4	0.516398	0.7	0.258199
Peropteryx_trinitatis	BOOT	GAU	0.959375	0.0210921	0.875	0.0589256	0.875	0.0589256	0.8875	0.0525621	0.959375	0.0210921	0.875	0.0589256	0.875	0.0589256	0.8875	0.0525621
		MXD	0.970313	0.0214113	0.8875	0.0709558	0.8875	0.0709558	0.898611	0.0634952	0.971875	0.0218502	0.8875	0.0709558	0.8875	0.0709558	0.9	0.0630718
		RDF	0.945312	0.0235817	0.8625	0.0395285	0.8625	0.0395285	0.877778	0.0351364	0.945312	0.0235817	0.8625	0.0395285	0.8625	0.0395285	0.877778	0.0351364
		SUP	0.973437	0.0195573	0.8875	0.0709558	0.8875	0.0709558	0.9	0.0630718	0.971875	0.0218502	0.8875	0.0709558	0.8875	0.0709558	0.9	0.0630718
		SVM	0.925	0.0351707	0.75	0.0589256	0.75	0.0589256	0.800227	0.0348229	0.925	0.0351707	0.75	0.0589256	0.75	0.0589256	0.800227	0.0348229
Platyrrhinus_angustirostris	BOOT	GAU	0.903125	0.0230583	0.8375	0.0603807	0.8375	0.0603807	0.855556	0.0536718	0.903125	0.0230583	0.8375	0.0603807	0.8375	0.0603807	0.855556	0.0536718
		MXD	0.934375	0.0327753	0.825	0.120761	0.825	0.120761	0.849747	0.0867555	0.934375	0.0327753	0.8375	0.0843686	0.8375	0.0843686	0.858838	0.0635781
		RDF	0.935937	0.0279993	0.8625	0.0395285	0.8625	0.0395285	0.88	0.0281091	0.935937	0.0279993	0.8625	0.0395285	0.8625	0.0395285	0.88	0.0281091
		SUP	0.935937	0.0171954	0.875	0	0.875	0	0.888889	0	0.9375	0.0147314	0.875	0	0.875	0	0.888889	0
		SVM	0.901563	0.0321485	0.775	0.0986013	0.775	0.0986013	0.816566	0.0670215	0.901563	0.0321485	0.775	0.0986013	0.775	0.0986013	0.816566	0.0670215
Platyrrhinus_infuscus	BLOCK	GAU	0.910404	0.00767836	0.776786	0.0378807	0.776786	0.0378807	0.814063	0.0198874	0.914519	0.00853719	0.776786	0.0378807	0.776786	0.0378807	0.814063	0.0198874
		MXD	0.923753	0.0292624	0.757738	0.0361971	0.757738	0.0361971	0.802263	0.0277957	0.923753	0.0292624	0.757738	0.0361971	0.757738	0.0361971	0.802263	0.0277957
		RDF	0.939508	0.0258381	0.801786	0.00252538	0.801786	0.00252538	0.832051	0.00181309	0.939508	0.0258381	0.801786	0.00252538	0.801786	0.00252538	0.832051	0.00181309
		SUP	0.934569	0.0175013	0.819048	0.00336718	0.819048	0.00336718	0.84441	0.00093368	0.934569	0.0175013	0.819048	0.00336718	0.819048	0.00336718	0.84441	0.00093368
		SVM	0.939055	0.0229429	0.83631	0.00420897	0.83631	0.00420897	0.857143	0	0.939055	0.0229429	0.83631	0.00420897	0.83631	0.00420897	0.857143	0
Pygoderma_bilabiatum	BLOCK	GAU	0.869297	0.00205224	0.691628	0.0657142	0.691628	0.0657142	0.7525	0.0388909	0.871141	0.000245685	0.679724	0.0488783	0.679724	0.0488783	0.744853	0.0280763
		MXD	0.780528	0.00870033	0.552995	0.175962	0.552995	0.175962	0.675074	0.0968965	0.780528	0.00870033	0.552995	0.175962	0.552995	0.175962	0.675074	0.0968965
		RDF	0.855237	0.0590365	0.728111	0.0195513	0.728111	0.0195513	0.774245	0.0134901	0.855237	0.0590365	0.728111	0.0195513	0.728111	0.0195513	0.774245	0.0134901
		SUP	0.769202	0.0512071	0.544547	0.0966705	0.544547	0.0966705	0.676815	0.0529916	0.769202	0.0512071	0.544547	0.0966705	0.544547	0.0966705	0.676815	0.0529916
		SVM	0.859532	0.042662	0.723886	0.0200944	0.723886	0.0200944	0.768378	0.0164355	0.860145	0.0403228	0.723886	0.0200944	0.723886	0.0200944	0.771579	0.0119092
Saccopteryx_gymnura	BOOT	GAU	1	0	1	0	1	0	1	0	1	0	1	0	1	0	1	0
		MXD	1	0	1	0	1	0	1	0	1	0	1	0	1	0	1	0
		RDF	0.775	0.141912	0.6	0.210819	0.6	0.210819	0.733333	0.140546	0.775	0.141912	0.6	0.210819	0.6	0.210819	0.733333	0.140546
		SUP	1	0	1	0	1	0	1	0	1	0	1	0	1	0	1	0
		SVM	1	0	1	0	1	0	1	0	1	0	1	0	1	0	1	0
Scleronycteris_ega	BOOT	GAU	1	0	1	0	1	0	1	0	1	0	1	0	1	0	1	0
		MXD	0.975	0.0790569	0.95	0.158114	0.95	0.158114	0.966667	0.105409	0.975	0.0790569	0.95	0.158114	0.95	0.158114	0.966667	0.105409
		RDF	0.875	0.176777	0.75	0.353553	0.75	0.353553	0.85	0.199536	0.875	0.176777	0.75	0.353553	0.75	0.353553	0.85	0.199536
		SUP	1	0	1	0	1	0	1	0	1	0	1	0	1	0	1	0
		SVM	0.425	0.409098	0.25	0.424918	0.25	0.424918	0.616667	0.208611	0.425	0.409098	0.25	0.424918	0.25	0.424918	0.616667	0.208611
Thyroptera_devivoi	BOOT	GAU	0.666667	0	0.666667	0	0.666667	0	0.75	0	0.666667	0	0.666667	0	0.666667	0	0.75	0
		MXD	0.666667	0	0.666667	0	0.666667	0	0.75	0	0.666667	0	0.666667	0	0.666667	0	0.75	0
		RDF	0.711111	0.0573775	0.666667	0	0.666667	0	0.75	0	0.711111	0.0573775	0.666667	0	0.666667	0	0.75	0
		SUP	0.666667	0	0.666667	0	0.666667	0	0.75	0	0.666667	0	0.666667	0	0.666667	0	0.75	0
		SVM	0.677778	0.0351364	0.666667	0	0.666667	0	0.75	0	0.677778	0.0351364	0.666667	0	0.666667	0	0.75	0
Tonatia_bidens	BLOCK	GAU	0.636789	0.0324378	0.225221	0.0425658	0.225221	0.0425658	0.563612	0.0135175	0.632339	0.0530331	0.225221	0.0425658	0.225221	0.0425658	0.560558	0.0178371
		MXD	0.629765	0.0583558	0.182667	0.0176135	0.182667	0.0176135	0.53869	0.00420897	0.629765	0.0583558	0.182667	0.0176135	0.182667	0.0176135	0.53869	0.00420897
		RDF	0.681657	0.0116646	0.372859	0.0444006	0.372859	0.0444006	0.609318	0.0173996	0.681657	0.0116646	0.372859	0.0444006	0.372859	0.0444006	0.609318	0.0173996
		SUP	0.628531	0.0508478	0.237416	0.0253193	0.237416	0.0253193	0.564363	0.0124558	0.628531	0.0508478	0.237416	0.0253193	0.237416	0.0253193	0.564363	0.0124558
		SVM	0.681657	0.0116646	0.372859	0.0444006	0.372859	0.0444006	0.609318	0.0173996	0.681657	0.0116646	0.372859	0.0444006	0.372859	0.0444006	0.609318	0.0173996
Trinycteris_nicefori	BLOCK	GAU	0.772544	0.036485	0.546154	0.07615	0.546154	0.07615	0.678691	0.0218159	0.773609	0.0343093	0.546154	0.07615	0.546154	0.07615	0.678691	0.0218159
		MXD	0.730533	0.00786604	0.484615	0.0326357	0.484615	0.0326357	0.636014	0.00627238	0.730533	0.00786604	0.484615	0.0326357	0.484615	0.0326357	0.636014	0.00627238
		RDF	0.737751	0.0361503	0.507692	0.0217571	0.507692	0.0217571	0.654094	0.00206756	0.737751	0.0361503	0.507692	0.0217571	0.507692	0.0217571	0.654094	0.00206756
		SUP	0.760473	0.0190793	0.576923	0.0326357	0.576923	0.0326357	0.684137	0.0141141	0.760473	0.0190793	0.576923	0.0326357	0.576923	0.0326357	0.684137	0.0141141
		SVM	0.767337	0.0378239	0.569231	0.0652714	0.569231	0.0652714	0.689732	0.0178881	0.767811	0.0384934	0.561538	0.07615	0.561538	0.07615	0.686242	0.0228239
Vampyressa_pusilla	BLOCK	GAU	0.721921	0.0904005	0.342928	0.214843	0.342928	0.214843	0.575578	0.0322198	0.733682	0.067755	0.426271	0.126137	0.426271	0.126137	0.585648	0.0320817
		MXD	0.742716	0.0164158	0.444052	0.0718328	0.444052	0.0718328	0.601504	0.0425327	0.742716	0.0164158	0.444052	0.0718328	0.444052	0.0718328	0.601504	0.0425327
		RDF	0.767796	0.00228333	0.410807	0.104268	0.410807	0.104268	0.596941	0.0175843	0.767796	0.00228333	0.410807	0.104268	0.410807	0.104268	0.596941	0.0175843
		SUP	0.783579	0.00040523	0.487606	0.053977	0.487606	0.053977	0.618078	0.0278845	0.783579	0.00040523	0.487606	0.053977	0.487606	0.053977	0.618078	0.0278845
		SVM	0.76629	0.00932253	0.459516	0.0937021	0.459516	0.0937021	0.614013	0.0415747	0.76629	0.00932253	0.459516	0.0937021	0.459516	0.0937021	0.614013	0.0415747
Vampyressa_thyone	BLOCK	GAU	0.906639	0.0621905	0.692856	0.142302	0.692856	0.142302	0.758831	0.0801904	0.907472	0.056836	0.717127	0.107976	0.717127	0.107976	0.77073	0.0633625
		MXD	0.884897	0.028777	0.67423	0.0610398	0.67423	0.0610398	0.75124	0.0348203	0.884897	0.028777	0.67423	0.0610398	0.67423	0.0610398	0.75124	0.0348203
		RDF	0.898372	0.000555447	0.711693	0.10029	0.711693	0.10029	0.77322	0.0612261	0.898372	0.000555447	0.711693	0.10029	0.711693	0.10029	0.77322	0.0612261
		SUP	0.917337	0.0345296	0.74198	0.0882018	0.74198	0.0882018	0.787757	0.0481192	0.917337	0.0345296	0.74198	0.0882018	0.74198	0.0882018	0.787757	0.0481192
		SVM	0.914363	0.0208582	0.731691	0.087381	0.731691	0.087381	0.781704	0.0528115	0.923455	0.0409154	0.731691	0.087381	0.731691	0.087381	0.778121	0.0477441
